# Supplementary material for: Increased Tenascin C, Osteopontin and HSP90 Levels in Plasmatic Small Extracellular Vesicles of Pediatric ALK-Positive Anaplastic Large Cell Lymphoma: New Prognostic Biomarkers?
Source: Diagnostics (Basel). 2021 Feb 6;11(2):253. doi: 10.3390/diagnostics11020253 (PMC7915848; doi:10.3390/diagnostics11020253)
Supplement: Supplementary file 1 [file diagnostics-11-00253-s001.zip]

Archive with 2 entries (2 files):
- Supplementary_tables.xlsx
- Supplementary material.pdf
